# Supplementary material for: Application of untargeted liquid chromatography-mass spectrometry to routine analysis of food using three-dimensional bucketing and machine learning
Source: Sci Rep. 2024 Jul 18;14:16594. doi: 10.1038/s41598-024-67459-y (PMC11258308; doi:10.1038/s41598-024-67459-y)
Supplement: Supplementary file 1 — Supplementary Information. [file 41598_2024_67459_MOESM1_ESM.zip]

Archive with 2 entries (2 files):
- FullFactorialDOE.R
- SupplementaryInformation_BOULS.doc
