# Supplementary material for: Application of untargeted liquid chromatography-mass spectrometry to routine analysis of food using three-dimensional bucketing and machine learning
Source: Sci Rep. 2024 Jul 18;14:16594. doi: 10.1038/s41598-024-67459-y (PMC11258308; doi:10.1038/s41598-024-67459-y)
Supplement: Supplementary file 1 — Supplementary Information. [file 41598_2024_67459_MOESM1_ESM.zip › FullFactorialDOE.R]

## Load required packages
library(utils)
library(MSnbase)
library(BiocParallel)
library(xcms)
library(dplyr)
library(BOULS)

# Example full factorial DOE

## Create multilevelgrid with parameters to be optimized (e.g. binsizes)
multilevelgrid <- expand.grid(RT_binsize = c(5, 10),
                              mz_binsize = c(2, 5)
                              )

## Bucketing of LCMS spectra using all possible parameter combinations
## Details see https://github.com/AGSeifert/BOULS

runnumber <- 1:nrow(multilevelgrid)

savepath <- "insert/path/to/folder/"

for (i in runnumber) {
  bin.result <- process.bouls(
    path_mzMLs = path_mzMLs,
    path_Ref = path_Ref,
    path_csv = path_csv,
    num_workers = 2,
    RT_range = c(300, 360),
    size_RT_bins = multilevelgrid[i, "RT_binsize"],
    mz_range = c(250, 750),
    size_mz_bins = multilevelgrid[i, "mz_binsize"]
    
  )
  
  save(bin.result, paste0(path_to_save_the_resulting_objects, "bindata", i, ".RData"))  
}

#_______________________________________________________________________________________________________________________________

# Detailed full factorial DOE as described in the manuscript


# Libraries
library(MSnbase)
library(BiocParallel)
library(SummarizedExperiment)
library(xcms)
library(dplyr)
library(utils)
library(tidyr)
library(mdatools)
library(ranger)
library(utils)
library(lineup2)

# path of the DOE folder
savepath <- ""
pd <- read.csv(paste0(savepath, "phenodata/C18_phenodata_red.csv", sep = ""))
mzMLs <- list.files(paste0(savepath, "data_C18/", sep = ""), full.names = TRUE, recursive = TRUE)


load(paste0(savepath, "objects/C18/C18_xdata_adj.RData"))

loadRData <- function(fileName) {
  # loads an RData file, and returns it
  load(fileName)
  get(ls()[ls() != "fileName"])
}

# Parameter combinations
multilevelgrid <- expand.grid(
  RT_binsize = c(5, 20, 80),
  mz_binsize = c(2, 5),
  normalization = c("BPC", "TIC", "BPC_RT", "TIC_RT", "None"),
  fragments_incl = c("yes_small_bins", "yes_large_bins", "no"),
  data_fusion = c("yes_full", "yes_full_frag_large", "yes_full_frag_small", "no")
)

# Add the number of the binsize-combination to the multilevelgrid (to find the bind data file corresponding to the respective binsize combination)
multilevelgrid <- cbind(nr.bindata = 1:6, multilevelgrid)

# runnumber <- 1:length(multilevelgrid)
runnumber <- 276

for (i in runnumber) {
  # nr.bindata <- multilevelgrid$nr.bindata[i]

  # load data according to multilevelgrid (full scan training data)
  assign("bindata", loadRData(paste0(savepath, "objects/C18/Training_dataset/train_full/C18_train_full_", multilevelgrid$nr.bindata[i], ".RData")))

  normalization <- multilevelgrid$normalization[i]

  switch(as.character(normalization),
    BPC = {
      BPC.bindata <- apply(bindata, 2, max)
      bindata <- sweep(bindata, 2, BPC.bindata, FUN = "/")
      rownames(bindata) <- paste0(rownames(bindata), sep = ".", "C18")
      print("Normalisation: Use the maximum peak of the entire spectrum.")
    },
    TIC = {
      TIC.bindata <- apply(bindata, 2, sum)
      bindata <- sweep(bindata, 2, TIC.bindata, FUN = "/")
      rownames(bindata) <- paste0(rownames(bindata), sep = ".", "C18")
      print("Normalisation: Use the sum of all peaks in the entire spectrum.")
    },
    BPC_RT = {
      # list of rt bins required
      print("Normalisation: Use the maximum peak of each RT-bin.")
      bin.size.rt <- multilevelgrid$RT_binsize[i]
      runtime <- 1920

      bin.range.mz <- c(100, 1500) # in Da #same for C18 and Amide
      bin.size.mz <- multilevelgrid$mz_binsize[i]

      bin.rt <- runtime / bin.size.rt
      bin.rt.list <- as.list(seq(from = 0, to = (runtime - bin.size.rt), by = bin.size.rt))
      names(bin.rt.list) <- seq(from = 0, to = (runtime - bin.size.rt), by = bin.size.rt)
      bin.rt.list <- lapply(bin.rt.list, function(rt) {
        rt <- c(rt, rt + bin.size.rt) # Hier "- 1" einfügen um den Bin nur bis 24 laufen zu lassen, damit keine Überschneidung vorliegt.
      })

      bin.mz <- diff(bin.range.mz) / bin.size.mz
      bin.mz.list <- as.list(seq(from = bin.range.mz[1], to = (bin.range.mz[2] - bin.size.mz), by = bin.size.mz))
      names(bin.mz.list) <- seq(from = bin.range.mz[1], to = (bin.range.mz[2] - bin.size.mz), by = bin.size.mz)
      bin.mz.list <- lapply(bin.mz.list, function(mz) {
        mz <- c(mz, mz + bin.size.mz)
      })
      bindata.t <- as.data.frame(t(bindata))

      list.rt.bindata <- lapply(bin.rt.list, function(bin.rt) {
        bindata.t %>% select(starts_with(as.character(paste0(bin.rt[1], "."))))
      })

      list.BPC.bindata <- lapply(list.rt.bindata, function(bindata.rt) {
        apply(bindata.rt, 1, max, na.rm = TRUE)
      })

      list.bindata_BPC <- lapply(seq_along(list.rt.bindata), function(i) {
        sweep(list.rt.bindata[[i]], 1, list.BPC.bindata[[i]], FUN = "/") # list.rt.bindata and list.TIC.bindata have the same length, therefore seq_along(list.rt.bindata) can be used for both lists
      })

      bindata_BPC.unlist <- unlist(list.bindata_BPC)

      number.bins <- (runtime / bin.size.rt) * (diff(bin.range.mz) / bin.size.mz)
      bindata.BPC <- matrix(bindata_BPC.unlist, nrow = number.bins, ncol = nrow(pd), byrow = TRUE)

      colnames(bindata.BPC) <- basename(as.character(pd$name))

      # rownames
      prefix <- rep(names(bin.rt.list), each = length(bin.mz.list))
      suffix <- rep(names(bin.mz.list), times = length(bin.rt.list))

      rownames(bindata.BPC) <- paste0(prefix, sep = ".", suffix, sep = ".", "C18")
      rownames(bindata) <- paste0(rownames(bindata), sep = ".", "C18")
      # sort the normalised data according to the original data (new binning function)
      bindata_align <- lineup2::align_matrix_rows(bindata, bindata.BPC)
      bindata.BPC.ordered <- bindata_align[["y"]]

      # define the normalized data as bindata
      bindata <- bindata.BPC.ordered
    },
    TIC_RT = {
      # list of rt bins required
      print("Normalisation: Use the maximum peak of each RT-bin.")
      bin.size.rt <- multilevelgrid$RT_binsize[i]
      runtime <- 1920

      bin.range.mz <- c(100, 1500) # in Da #same for C18 and Amide
      bin.size.mz <- multilevelgrid$mz_binsize[i]

      bin.rt <- runtime / bin.size.rt
      bin.rt.list <- as.list(seq(from = 0, to = (runtime - bin.size.rt), by = bin.size.rt))
      names(bin.rt.list) <- seq(from = 0, to = (runtime - bin.size.rt), by = bin.size.rt)
      bin.rt.list <- lapply(bin.rt.list, function(rt) {
        rt <- c(rt, rt + bin.size.rt) # Hier "- 1" einfügen um den Bin nur bis 24 laufen zu lassen, damit keine Überschneidung vorliegt.
      })

      bin.mz <- diff(bin.range.mz) / bin.size.mz
      bin.mz.list <- as.list(seq(from = bin.range.mz[1], to = (bin.range.mz[2] - bin.size.mz), by = bin.size.mz))
      names(bin.mz.list) <- seq(from = bin.range.mz[1], to = (bin.range.mz[2] - bin.size.mz), by = bin.size.mz)
      bin.mz.list <- lapply(bin.mz.list, function(mz) {
        mz <- c(mz, mz + bin.size.mz)
      })
      bindata.t <- as.data.frame(t(bindata))

      list.rt.bindata <- lapply(bin.rt.list, function(bin.rt) {
        bindata.t %>% select(starts_with(as.character(paste0(bin.rt[1], "."))))
      })

      list.TIC.bindata <- lapply(list.rt.bindata, function(bindata.rt) {
        apply(bindata.rt, 1, sum, na.rm = TRUE)
      })

      list.bindata_TIC <- lapply(seq_along(list.rt.bindata), function(i) {
        sweep(list.rt.bindata[[i]], 1, list.TIC.bindata[[i]], FUN = "/") # list.rt.bindata and list.TIC.bindata have the same length, therefore seq_along(list.rt.bindata) can be used for both lists
      })

      bindata_TIC.unlist <- unlist(list.bindata_TIC)

      number.bins <- (runtime / bin.size.rt) * (diff(bin.range.mz) / bin.size.mz)
      bindata.TIC <- matrix(bindata_TIC.unlist, nrow = number.bins, ncol = nrow(pd), byrow = TRUE)

      colnames(bindata.TIC) <- basename(as.character(pd$name))

      # rownames
      prefix <- rep(names(bin.rt.list), each = length(bin.mz.list))
      suffix <- rep(names(bin.mz.list), times = length(bin.rt.list))

      rownames(bindata.TIC) <- paste0(prefix, sep = ".", suffix, sep = ".", "C18")
      rownames(bindata) <- paste0(rownames(bindata), sep = ".", "C18")
      # sort the normalised data according to the original data (new binning function)
      bindata_align <- lineup2::align_matrix_rows(bindata, bindata.TIC)
      bindata.TIC.ordered <- bindata_align[["y"]]

      # define the normalized data as bindata
      bindata <- bindata.TIC.ordered
    },
    None = {
      rownames(bindata) <- paste0(rownames(bindata), sep = ".", "C18")
      bindata <- bindata
    }
  )

  # include fragment scans with small or large bins or use full scan only
  fragments_incl <- multilevelgrid$fragments_incl[i]

  switch(as.character(fragments_incl),
    yes_small_bins = {
      assign("bindata_frag_small", loadRData(paste0(savepath, "/objects/C18/Training_dataset/train_frag/bindata_train_frag_small.RData")))

      switch(as.character(normalization),
        BPC = {
          for (j in 1:6) {
            assign(paste0("bindata_frag.iso", j), t(as.data.frame(t(bindata_frag_small)) %>% select(ends_with(paste0("IsoWind", j)))))
          }

          BPC.bindata_frag.iso1 <- apply(bindata_frag.iso1, 2, max)
          BPC.bindata_frag.iso2 <- apply(bindata_frag.iso2, 2, max)
          BPC.bindata_frag.iso3 <- apply(bindata_frag.iso3, 2, max)
          BPC.bindata_frag.iso4 <- apply(bindata_frag.iso4, 2, max)
          BPC.bindata_frag.iso5 <- apply(bindata_frag.iso5, 2, max)
          BPC.bindata_frag.iso6 <- apply(bindata_frag.iso6, 2, max)

          # for (j in isoWindNo) {
          # assign(paste0("bindata_frag_small.iso", j), sweep(t(paste0("bindata_frag_small.iso", j)), 2, paste0("BPC.bindata_frag_small.iso", j), FUN = "/"))
          # }

          bindata_frag.iso1 <- sweep(bindata_frag.iso1, 2, BPC.bindata_frag.iso1, FUN = "/")
          bindata_frag.iso2 <- sweep(bindata_frag.iso2, 2, BPC.bindata_frag.iso2, FUN = "/")
          bindata_frag.iso3 <- sweep(bindata_frag.iso3, 2, BPC.bindata_frag.iso3, FUN = "/")
          bindata_frag.iso4 <- sweep(bindata_frag.iso4, 2, BPC.bindata_frag.iso4, FUN = "/")
          bindata_frag.iso5 <- sweep(bindata_frag.iso5, 2, BPC.bindata_frag.iso5, FUN = "/")
          bindata_frag.iso6 <- sweep(bindata_frag.iso6, 2, BPC.bindata_frag.iso6, FUN = "/")

          bindata_frag.BPC <- rbind(bindata_frag.iso1, bindata_frag.iso2, bindata_frag.iso3, bindata_frag.iso4, bindata_frag.iso5, bindata_frag.iso6)
	rownames(bindata_frag.BPC) <- paste0(rownames(bindata_frag.BPC), sep = ".", "C18") 

          # assign("bindata_frag_small.BPC", loadRData(paste0(savepath, "objects/C18/Training_dataset/train_frag/bindata_train_frag_small.BPC.RData")))
          bindata <- rbind(bindata, bindata_frag.BPC)
        },
        TIC = {
          for (j in 1:6) {
            assign(paste0("bindata_frag.iso", j), t(as.data.frame(t(bindata_frag_small)) %>% select(ends_with(paste0("IsoWind", j)))))
          }

          TIC.bindata_frag.iso1 <- apply(bindata_frag.iso1, 2, sum)
          TIC.bindata_frag.iso2 <- apply(bindata_frag.iso2, 2, sum)
          TIC.bindata_frag.iso3 <- apply(bindata_frag.iso3, 2, sum)
          TIC.bindata_frag.iso4 <- apply(bindata_frag.iso4, 2, sum)
          TIC.bindata_frag.iso5 <- apply(bindata_frag.iso5, 2, sum)
          TIC.bindata_frag.iso6 <- apply(bindata_frag.iso6, 2, sum)

          # for (j in isoWindNo) {
          # assign(paste0("bindata_frag_small.iso", j), sweep(t(paste0("bindata_frag_small.iso", j)), 2, paste0("BPC.bindata_frag_small.iso", j), FUN = "/"))
          # }

          bindata_frag.iso1 <- sweep(bindata_frag.iso1, 2, TIC.bindata_frag.iso1, FUN = "/")
          bindata_frag.iso2 <- sweep(bindata_frag.iso2, 2, TIC.bindata_frag.iso2, FUN = "/")
          bindata_frag.iso3 <- sweep(bindata_frag.iso3, 2, TIC.bindata_frag.iso3, FUN = "/")
          bindata_frag.iso4 <- sweep(bindata_frag.iso4, 2, TIC.bindata_frag.iso4, FUN = "/")
          bindata_frag.iso5 <- sweep(bindata_frag.iso5, 2, TIC.bindata_frag.iso5, FUN = "/")
          bindata_frag.iso6 <- sweep(bindata_frag.iso6, 2, TIC.bindata_frag.iso6, FUN = "/")

          bindata_frag.TIC <- rbind(bindata_frag.iso1, bindata_frag.iso2, bindata_frag.iso3, bindata_frag.iso4, bindata_frag.iso5, bindata_frag.iso6)
	rownames(bindata_frag.TIC) <- paste0(rownames(bindata_frag.TIC), sep = ".", "C18") 

          # assign("bindata_frag_small.BPC", loadRData(paste0(savepath, "objects/C18/Training_dataset/train_frag/bindata_train_frag_small.BPC.RData")))
          bindata <- rbind(bindata, bindata_frag.TIC)
        },
        BPC_RT = {
          # Use BPC Normalisation per isolation window
          for (j in 1:6) {
            assign(paste0("bindata_frag.iso", j), t(as.data.frame(t(bindata_frag_small)) %>% select(ends_with(paste0("IsoWind", j)))))
          }

          BPC.bindata_frag.iso1 <- apply(bindata_frag.iso1, 2, max)
          BPC.bindata_frag.iso2 <- apply(bindata_frag.iso2, 2, max)
          BPC.bindata_frag.iso3 <- apply(bindata_frag.iso3, 2, max)
          BPC.bindata_frag.iso4 <- apply(bindata_frag.iso4, 2, max)
          BPC.bindata_frag.iso5 <- apply(bindata_frag.iso5, 2, max)
          BPC.bindata_frag.iso6 <- apply(bindata_frag.iso6, 2, max)

          # for (j in isoWindNo) {
          # assign(paste0("bindata_frag_small.iso", j), sweep(t(paste0("bindata_frag_small.iso", j)), 2, paste0("BPC.bindata_frag_small.iso", j), FUN = "/"))
          # }

          bindata_frag.iso1 <- sweep(bindata_frag.iso1, 2, BPC.bindata_frag.iso1, FUN = "/")
          bindata_frag.iso2 <- sweep(bindata_frag.iso2, 2, BPC.bindata_frag.iso2, FUN = "/")
          bindata_frag.iso3 <- sweep(bindata_frag.iso3, 2, BPC.bindata_frag.iso3, FUN = "/")
          bindata_frag.iso4 <- sweep(bindata_frag.iso4, 2, BPC.bindata_frag.iso4, FUN = "/")
          bindata_frag.iso5 <- sweep(bindata_frag.iso5, 2, BPC.bindata_frag.iso5, FUN = "/")
          bindata_frag.iso6 <- sweep(bindata_frag.iso6, 2, BPC.bindata_frag.iso6, FUN = "/")

          bindata_frag.BPC <- rbind(bindata_frag.iso1, bindata_frag.iso2, bindata_frag.iso3, bindata_frag.iso4, bindata_frag.iso5, bindata_frag.iso6)
	rownames(bindata_frag.BPC) <- paste0(rownames(bindata_frag.BPC), sep = ".", "C18") 

          # assign("bindata_frag_small.BPC", loadRData(paste0(savepath, "objects/C18/Training_dataset/train_frag/bindata_train_frag_small.BPC.RData")))
          bindata <- rbind(bindata, bindata_frag.BPC)
        },
        TIC_RT = {
          # Use TIC normalisation per isolation window
          for (j in 1:6) {
            assign(paste0("bindata_frag.iso", j), t(as.data.frame(t(bindata_frag_small)) %>% select(ends_with(paste0("IsoWind", j)))))
          }

          TIC.bindata_frag.iso1 <- apply(bindata_frag.iso1, 2, sum)
          TIC.bindata_frag.iso2 <- apply(bindata_frag.iso2, 2, sum)
          TIC.bindata_frag.iso3 <- apply(bindata_frag.iso3, 2, sum)
          TIC.bindata_frag.iso4 <- apply(bindata_frag.iso4, 2, sum)
          TIC.bindata_frag.iso5 <- apply(bindata_frag.iso5, 2, sum)
          TIC.bindata_frag.iso6 <- apply(bindata_frag.iso6, 2, sum)

          # for (j in isoWindNo) {
          # assign(paste0("bindata_frag_small.iso", j), sweep(t(paste0("bindata_frag_small.iso", j)), 2, paste0("BPC.bindata_frag_small.iso", j), FUN = "/"))
          # }

          bindata_frag.iso1 <- sweep(bindata_frag.iso1, 2, TIC.bindata_frag.iso1, FUN = "/")
          bindata_frag.iso2 <- sweep(bindata_frag.iso2, 2, TIC.bindata_frag.iso2, FUN = "/")
          bindata_frag.iso3 <- sweep(bindata_frag.iso3, 2, TIC.bindata_frag.iso3, FUN = "/")
          bindata_frag.iso4 <- sweep(bindata_frag.iso4, 2, TIC.bindata_frag.iso4, FUN = "/")
          bindata_frag.iso5 <- sweep(bindata_frag.iso5, 2, TIC.bindata_frag.iso5, FUN = "/")
          bindata_frag.iso6 <- sweep(bindata_frag.iso6, 2, TIC.bindata_frag.iso6, FUN = "/")

          bindata_frag.TIC <- rbind(bindata_frag.iso1, bindata_frag.iso2, bindata_frag.iso3, bindata_frag.iso4, bindata_frag.iso5, bindata_frag.iso6)
	rownames(bindata_frag.TIC) <- paste0(rownames(bindata_frag.TIC), sep = ".", "C18") 

          # assign("bindata_frag_small.BPC", loadRData(paste0(savepath, "objects/C18/Training_dataset/train_frag/bindata_train_frag_small.BPC.RData")))
          bindata <- rbind(bindata, bindata_frag.TIC)
        },
        None = {

	rownames(bindata_frag_small) <- paste0(rownames(bindata_frag_small), sep = ".", "C18") 
          bindata <- rbind(bindata, bindata_frag_small)
        }
      )

      print(paste0("Analysis of MS level 1 and 2; Binsize MS1: RT = ", multilevelgrid$RT_binsize[i], "s, mz = ", multilevelgrid$mz_binsize[i], "Da; Binsize MS2: RT = 5s, mz = 5Da."))
    },
    yes_large_bins = {
      assign("bindata_frag_large", loadRData(paste0(savepath, "objects/C18/Training_dataset/train_frag/bindata_train_frag_large.RData")))

      switch(as.character(normalization),
        BPC = {
          for (j in 1:6) {
            assign(paste0("bindata_frag.iso", j), t(as.data.frame(t(bindata_frag_large)) %>% select(ends_with(paste0("IsoWind", j)))))
          }

          BPC.bindata_frag.iso1 <- apply(bindata_frag.iso1, 2, max)
          BPC.bindata_frag.iso2 <- apply(bindata_frag.iso2, 2, max)
          BPC.bindata_frag.iso3 <- apply(bindata_frag.iso3, 2, max)
          BPC.bindata_frag.iso4 <- apply(bindata_frag.iso4, 2, max)
          BPC.bindata_frag.iso5 <- apply(bindata_frag.iso5, 2, max)
          BPC.bindata_frag.iso6 <- apply(bindata_frag.iso6, 2, max)

          # for (j in isoWindNo) {
          # assign(paste0("bindata_frag_small.iso", j), sweep(t(paste0("bindata_frag_small.iso", j)), 2, paste0("BPC.bindata_frag_small.iso", j), FUN = "/"))
          # }

          bindata_frag.iso1 <- sweep(bindata_frag.iso1, 2, BPC.bindata_frag.iso1, FUN = "/")
          bindata_frag.iso2 <- sweep(bindata_frag.iso2, 2, BPC.bindata_frag.iso2, FUN = "/")
          bindata_frag.iso3 <- sweep(bindata_frag.iso3, 2, BPC.bindata_frag.iso3, FUN = "/")
          bindata_frag.iso4 <- sweep(bindata_frag.iso4, 2, BPC.bindata_frag.iso4, FUN = "/")
          bindata_frag.iso5 <- sweep(bindata_frag.iso5, 2, BPC.bindata_frag.iso5, FUN = "/")
          bindata_frag.iso6 <- sweep(bindata_frag.iso6, 2, BPC.bindata_frag.iso6, FUN = "/")

          bindata_frag.BPC <- rbind(bindata_frag.iso1, bindata_frag.iso2, bindata_frag.iso3, bindata_frag.iso4, bindata_frag.iso5, bindata_frag.iso6)
	rownames(bindata_frag.BPC) <- paste0(rownames(bindata_frag.BPC), sep = ".", "C18") 

          # assign("bindata_frag_small.BPC", loadRData(paste0(savepath, "objects/C18/Training_dataset/train_frag/bindata_train_frag_small.BPC.RData")))
          bindata <- rbind(bindata, bindata_frag.BPC)
        },
        TIC = {
          for (j in 1:6) {
            assign(paste0("bindata_frag.iso", j), t(as.data.frame(t(bindata_frag_large)) %>% select(ends_with(paste0("IsoWind", j)))))
          }

          TIC.bindata_frag.iso1 <- apply(bindata_frag.iso1, 2, sum)
          TIC.bindata_frag.iso2 <- apply(bindata_frag.iso2, 2, sum)
          TIC.bindata_frag.iso3 <- apply(bindata_frag.iso3, 2, sum)
          TIC.bindata_frag.iso4 <- apply(bindata_frag.iso4, 2, sum)
          TIC.bindata_frag.iso5 <- apply(bindata_frag.iso5, 2, sum)
          TIC.bindata_frag.iso6 <- apply(bindata_frag.iso6, 2, sum)

          # for (j in isoWindNo) {
          # assign(paste0("bindata_frag_small.iso", j), sweep(t(paste0("bindata_frag_small.iso", j)), 2, paste0("BPC.bindata_frag_small.iso", j), FUN = "/"))
          # }

          bindata_frag.iso1 <- sweep(bindata_frag.iso1, 2, TIC.bindata_frag.iso1, FUN = "/")
          bindata_frag.iso2 <- sweep(bindata_frag.iso2, 2, TIC.bindata_frag.iso2, FUN = "/")
          bindata_frag.iso3 <- sweep(bindata_frag.iso3, 2, TIC.bindata_frag.iso3, FUN = "/")
          bindata_frag.iso4 <- sweep(bindata_frag.iso4, 2, TIC.bindata_frag.iso4, FUN = "/")
          bindata_frag.iso5 <- sweep(bindata_frag.iso5, 2, TIC.bindata_frag.iso5, FUN = "/")
          bindata_frag.iso6 <- sweep(bindata_frag.iso6, 2, TIC.bindata_frag.iso6, FUN = "/")

          bindata_frag.TIC <- rbind(bindata_frag.iso1, bindata_frag.iso2, bindata_frag.iso3, bindata_frag.iso4, bindata_frag.iso5, bindata_frag.iso6)
	rownames(bindata_frag.TIC) <- paste0(rownames(bindata_frag.TIC), sep = ".", "C18") 

          # assign("bindata_frag_small.BPC", loadRData(paste0(savepath, "objects/C18/Training_dataset/train_frag/bindata_train_frag_small.BPC.RData")))
          bindata <- rbind(bindata, bindata_frag.TIC)
        },
        BPC_RT = {
          # Use BPC Normalisation per isolation window
          for (j in 1:6) {
            assign(paste0("bindata_frag.iso", j), t(as.data.frame(t(bindata_frag_large)) %>% select(ends_with(paste0("IsoWind", j)))))
          }

          BPC.bindata_frag.iso1 <- apply(bindata_frag.iso1, 2, max)
          BPC.bindata_frag.iso2 <- apply(bindata_frag.iso2, 2, max)
          BPC.bindata_frag.iso3 <- apply(bindata_frag.iso3, 2, max)
          BPC.bindata_frag.iso4 <- apply(bindata_frag.iso4, 2, max)
          BPC.bindata_frag.iso5 <- apply(bindata_frag.iso5, 2, max)
          BPC.bindata_frag.iso6 <- apply(bindata_frag.iso6, 2, max)

          # for (j in isoWindNo) {
          # assign(paste0("bindata_frag_small.iso", j), sweep(t(paste0("bindata_frag_small.iso", j)), 2, paste0("BPC.bindata_frag_small.iso", j), FUN = "/"))
          # }

          bindata_frag.iso1 <- sweep(bindata_frag.iso1, 2, BPC.bindata_frag.iso1, FUN = "/")
          bindata_frag.iso2 <- sweep(bindata_frag.iso2, 2, BPC.bindata_frag.iso2, FUN = "/")
          bindata_frag.iso3 <- sweep(bindata_frag.iso3, 2, BPC.bindata_frag.iso3, FUN = "/")
          bindata_frag.iso4 <- sweep(bindata_frag.iso4, 2, BPC.bindata_frag.iso4, FUN = "/")
          bindata_frag.iso5 <- sweep(bindata_frag.iso5, 2, BPC.bindata_frag.iso5, FUN = "/")
          bindata_frag.iso6 <- sweep(bindata_frag.iso6, 2, BPC.bindata_frag.iso6, FUN = "/")

          bindata_frag.BPC <- rbind(bindata_frag.iso1, bindata_frag.iso2, bindata_frag.iso3, bindata_frag.iso4, bindata_frag.iso5, bindata_frag.iso6)
	rownames(bindata_frag.BPC) <- paste0(rownames(bindata_frag.BPC), sep = ".", "C18") 

          # assign("bindata_frag_small.BPC", loadRData(paste0(savepath, "objects/C18/Training_dataset/train_frag/bindata_train_frag_small.BPC.RData")))
          bindata <- rbind(bindata, bindata_frag.BPC)
        },
        TIC_RT = {
          # Use TIC normalisation per isolation window
          for (j in 1:6) {
            assign(paste0("bindata_frag.iso", j), t(as.data.frame(t(bindata_frag_large)) %>% select(ends_with(paste0("IsoWind", j)))))
          }

          TIC.bindata_frag.iso1 <- apply(bindata_frag.iso1, 2, sum)
          TIC.bindata_frag.iso2 <- apply(bindata_frag.iso2, 2, sum)
          TIC.bindata_frag.iso3 <- apply(bindata_frag.iso3, 2, sum)
          TIC.bindata_frag.iso4 <- apply(bindata_frag.iso4, 2, sum)
          TIC.bindata_frag.iso5 <- apply(bindata_frag.iso5, 2, sum)
          TIC.bindata_frag.iso6 <- apply(bindata_frag.iso6, 2, sum)

          # for (j in isoWindNo) {
          # assign(paste0("bindata_frag_small.iso", j), sweep(t(paste0("bindata_frag_small.iso", j)), 2, paste0("BPC.bindata_frag_small.iso", j), FUN = "/"))
          # }

          bindata_frag.iso1 <- sweep(bindata_frag.iso1, 2, TIC.bindata_frag.iso1, FUN = "/")
          bindata_frag.iso2 <- sweep(bindata_frag.iso2, 2, TIC.bindata_frag.iso2, FUN = "/")
          bindata_frag.iso3 <- sweep(bindata_frag.iso3, 2, TIC.bindata_frag.iso3, FUN = "/")
          bindata_frag.iso4 <- sweep(bindata_frag.iso4, 2, TIC.bindata_frag.iso4, FUN = "/")
          bindata_frag.iso5 <- sweep(bindata_frag.iso5, 2, TIC.bindata_frag.iso5, FUN = "/")
          bindata_frag.iso6 <- sweep(bindata_frag.iso6, 2, TIC.bindata_frag.iso6, FUN = "/")

          bindata_frag.TIC <- rbind(bindata_frag.iso1, bindata_frag.iso2, bindata_frag.iso3, bindata_frag.iso4, bindata_frag.iso5, bindata_frag.iso6)
	rownames(bindata_frag.TIC) <- paste0(rownames(bindata_frag.TIC), sep = ".", "C18") 

          # assign("bindata_frag_small.BPC", loadRData(paste0(savepath, "objects/C18/Training_dataset/train_frag/bindata_train_frag_small.BPC.RData")))
          bindata <- rbind(bindata, bindata_frag.TIC)
        },
        None = {
	rownames(bindata_frag_large) <- paste0(rownames(bindata_frag_large), sep = ".", "C18") 
          bindata <- rbind(bindata, bindata_frag_large)
        }
      )
    },
    no = {
      print(paste0("Analysis of MS level 1; Binsize MS1: RT = ", multilevelgrid$RT_binsize[i], "s, mz = ", multilevelgrid$mz_binsize[i], "Da."))
    }
  )


  # Combine Amide and C18 data or use C18 data only
  data_fusion <- multilevelgrid$data_fusion[i]

  switch(as.character(data_fusion),
    yes_full = {
      for (i in runnumber) {
        # nr.bindata <- multilevelgrid$nr.bindata[i]

        # load data according to multilevelgrid (full scan training data)
        assign("Amide_train_full", loadRData(paste0(savepath, "objects/Amide/Training_dataset/train_full/Amide_train_full_", multilevelgrid$nr.bindata[i], ".RData")))
        rownames(Amide_train_full) <- paste0(rownames(Amide_train_full), sep = ".", "Amide")

        normalization <- multilevelgrid$normalization[i]

        switch(as.character(normalization),
          BPC = {
            BPC.bindata <- apply(Amide_train_full, 2, max)
            Amide_train_full <- sweep(Amide_train_full, 2, BPC.bindata, FUN = "/")
            print("Normalisation Amide data: Use the maximum peak of the entire spectrum.")


            # combine C18 and Amide data
            bindata <- rbind(bindata, Amide_train_full)
          },
          TIC = {
            TIC.bindata <- apply(Amide_train_full, 2, sum)
            Amide_train_full <- sweep(Amide_train_full, 2, TIC.bindata, FUN = "/")
            print("Normalisation: Use the sum of all peaks in the entire spectrum.")


            # combine C18 and Amide data
            bindata <- rbind(bindata, Amide_train_full)
          },
          BPC_RT = {
            # list of rt bins required
            print("Normalisation: Use the maximum peak of each RT-bin.")
            bin.size.rt <- multilevelgrid$RT_binsize[i]
            runtime <- 1200

            bin.range.mz <- c(100, 1500) # in Da #same for C18 and Amide
            bin.size.mz <- multilevelgrid$mz_binsize[i]

            bin.rt <- runtime / bin.size.rt
            bin.rt.list <- as.list(seq(from = 0, to = (runtime - bin.size.rt), by = bin.size.rt))
            names(bin.rt.list) <- seq(from = 0, to = (runtime - bin.size.rt), by = bin.size.rt)
            bin.rt.list <- lapply(bin.rt.list, function(rt) {
              rt <- c(rt, rt + bin.size.rt) # Hier "- 1" einfügen um den Bin nur bis 24 laufen zu lassen, damit keine Überschneidung vorliegt.
            })

            bin.mz <- diff(bin.range.mz) / bin.size.mz
            bin.mz.list <- as.list(seq(from = bin.range.mz[1], to = (bin.range.mz[2] - bin.size.mz), by = bin.size.mz))
            names(bin.mz.list) <- seq(from = bin.range.mz[1], to = (bin.range.mz[2] - bin.size.mz), by = bin.size.mz)
            bin.mz.list <- lapply(bin.mz.list, function(mz) {
              mz <- c(mz, mz + bin.size.mz)
            })
            bindata.t <- as.data.frame(t(Amide_train_full))

            list.rt.bindata <- lapply(bin.rt.list, function(bin.rt) {
              bindata.t %>% select(starts_with(as.character(paste0(bin.rt[1], "."))))
            })

            list.BPC.bindata <- lapply(list.rt.bindata, function(bindata.rt) {
              apply(bindata.rt, 1, max, na.rm = TRUE)
            })

            list.bindata_BPC <- lapply(seq_along(list.rt.bindata), function(i) {
              sweep(list.rt.bindata[[i]], 1, list.BPC.bindata[[i]], FUN = "/") # list.rt.bindata and list.TIC.bindata have the same length, therefore seq_along(list.rt.bindata) can be used for both lists
            })

            bindata_BPC.unlist <- unlist(list.bindata_BPC)

            number.bins <- (runtime / bin.size.rt) * (diff(bin.range.mz) / bin.size.mz)
            bindata.BPC <- matrix(bindata_BPC.unlist, nrow = number.bins, ncol = nrow(pd), byrow = TRUE)

            colnames(bindata.BPC) <- basename(as.character(pd$name))

            # rownames
            prefix <- rep(names(bin.rt.list), each = length(bin.mz.list))
            suffix <- rep(names(bin.mz.list), times = length(bin.rt.list))

            rownames(bindata.BPC) <- paste0(prefix, sep = ".", suffix, sep = ".", "Amide")

            # sort the normalised data according to the original data (new binning function)
            bindata_align <- lineup2::align_matrix_rows(Amide_train_full, bindata.BPC)
            bindata.BPC.ordered <- bindata_align[["y"]]


            # combine C18 data with normalized Amide data
            bindata <- rbind(bindata, bindata.BPC.ordered)
          },
          TIC_RT = {
            # list of rt bins required
            print("Normalisation: Use the maximum peak of each RT-bin.")
            bin.size.rt <- multilevelgrid$RT_binsize[i]
            runtime <- 1200

            bin.range.mz <- c(100, 1500) # in Da #same for C18 and Amide
            bin.size.mz <- multilevelgrid$mz_binsize[i]

            bin.rt <- runtime / bin.size.rt
            bin.rt.list <- as.list(seq(from = 0, to = (runtime - bin.size.rt), by = bin.size.rt))
            names(bin.rt.list) <- seq(from = 0, to = (runtime - bin.size.rt), by = bin.size.rt)
            bin.rt.list <- lapply(bin.rt.list, function(rt) {
              rt <- c(rt, rt + bin.size.rt) # Hier "- 1" einfügen um den Bin nur bis 24 laufen zu lassen, damit keine Überschneidung vorliegt.
            })

            bin.mz <- diff(bin.range.mz) / bin.size.mz
            bin.mz.list <- as.list(seq(from = bin.range.mz[1], to = (bin.range.mz[2] - bin.size.mz), by = bin.size.mz))
            names(bin.mz.list) <- seq(from = bin.range.mz[1], to = (bin.range.mz[2] - bin.size.mz), by = bin.size.mz)
            bin.mz.list <- lapply(bin.mz.list, function(mz) {
              mz <- c(mz, mz + bin.size.mz)
            })
            bindata.t <- as.data.frame(t(Amide_train_full))

            list.rt.bindata <- lapply(bin.rt.list, function(bin.rt) {
              bindata.t %>% select(starts_with(as.character(paste0(bin.rt[1], "."))))
            })

            list.TIC.bindata <- lapply(list.rt.bindata, function(bindata.rt) {
              apply(bindata.rt, 1, sum, na.rm = TRUE)
            })

            list.bindata_TIC <- lapply(seq_along(list.rt.bindata), function(i) {
              sweep(list.rt.bindata[[i]], 1, list.TIC.bindata[[i]], FUN = "/") # list.rt.bindata and list.TIC.bindata have the same length, therefore seq_along(list.rt.bindata) can be used for both lists
            })

            bindata_TIC.unlist <- unlist(list.bindata_TIC)

            number.bins <- (runtime / bin.size.rt) * (diff(bin.range.mz) / bin.size.mz)
            bindata.TIC <- matrix(bindata_TIC.unlist, nrow = number.bins, ncol = nrow(pd), byrow = TRUE)

            colnames(bindata.TIC) <- basename(as.character(pd$name))

            # rownames
            prefix <- rep(names(bin.rt.list), each = length(bin.mz.list))
            suffix <- rep(names(bin.mz.list), times = length(bin.rt.list))

            rownames(bindata.TIC) <- paste0(prefix, sep = ".", suffix, sep = ".", "Amide")

            # sort the normalised data according to the original data (new binning function)
            bindata_align <- lineup2::align_matrix_rows(Amide_train_full, bindata.TIC)
            bindata.TIC.ordered <- bindata_align[["y"]]

            # define the normalized data as bindata
            bindata <- rbind(bindata, bindata.TIC.ordered)
          },
          None = {
            bindata <- Amide_train_full
          }
        )
      }
    },
    yes_full_frag_large = {
      for (i in runnumber) {
        # nr.bindata <- multilevelgrid$nr.bindata[i]

        # load data according to multilevelgrid (full scan training data)
        assign("Amide_train_full", loadRData(paste0(savepath, "objects/Amide/Training_dataset/train_full/Amide_train_full_", multilevelgrid$nr.bindata[i], ".RData")))
        rownames(Amide_train_full) <- paste0(rownames(Amide_train_full), sep = ".", "Amide")

        normalization <- multilevelgrid$normalization[i]

        switch(as.character(normalization),
          BPC = {
            BPC.bindata <- apply(Amide_train_full, 2, max)
            Amide_train_full <- sweep(Amide_train_full, 2, BPC.bindata, FUN = "/")
            print("Normalisation Amide data: Use the maximum peak of the entire spectrum.")


            # combine C18 and Amide data
            bindata <- rbind(bindata, Amide_train_full)
          },
          TIC = {
            TIC.bindata <- apply(Amide_train_full, 2, sum)
            Amide_train_full <- sweep(Amide_train_full, 2, TIC.bindata, FUN = "/")
            print("Normalisation: Use the sum of all peaks in the entire spectrum.")


            # combine C18 and Amide data
            bindata <- rbind(bindata, Amide_train_full)
          },
          BPC_RT = {
            # list of rt bins required
            print("Normalisation: Use the maximum peak of each RT-bin.")
            bin.size.rt <- multilevelgrid$RT_binsize[i]
            runtime <- 1200

            bin.range.mz <- c(100, 1500) # in Da #same for C18 and Amide
            bin.size.mz <- multilevelgrid$mz_binsize[i]

            bin.rt <- runtime / bin.size.rt
            bin.rt.list <- as.list(seq(from = 0, to = (runtime - bin.size.rt), by = bin.size.rt))
            names(bin.rt.list) <- seq(from = 0, to = (runtime - bin.size.rt), by = bin.size.rt)
            bin.rt.list <- lapply(bin.rt.list, function(rt) {
              rt <- c(rt, rt + bin.size.rt) # Hier "- 1" einfügen um den Bin nur bis 24 laufen zu lassen, damit keine Überschneidung vorliegt.
            })

            bin.mz <- diff(bin.range.mz) / bin.size.mz
            bin.mz.list <- as.list(seq(from = bin.range.mz[1], to = (bin.range.mz[2] - bin.size.mz), by = bin.size.mz))
            names(bin.mz.list) <- seq(from = bin.range.mz[1], to = (bin.range.mz[2] - bin.size.mz), by = bin.size.mz)
            bin.mz.list <- lapply(bin.mz.list, function(mz) {
              mz <- c(mz, mz + bin.size.mz)
            })
            bindata.t <- as.data.frame(t(Amide_train_full))

            list.rt.bindata <- lapply(bin.rt.list, function(bin.rt) {
              bindata.t %>% select(starts_with(as.character(paste0(bin.rt[1], "."))))
            })

            list.BPC.bindata <- lapply(list.rt.bindata, function(bindata.rt) {
              apply(bindata.rt, 1, max, na.rm = TRUE)
            })

            list.bindata_BPC <- lapply(seq_along(list.rt.bindata), function(i) {
              sweep(list.rt.bindata[[i]], 1, list.BPC.bindata[[i]], FUN = "/") # list.rt.bindata and list.TIC.bindata have the same length, therefore seq_along(list.rt.bindata) can be used for both lists
            })

            bindata_BPC.unlist <- unlist(list.bindata_BPC)

            number.bins <- (runtime / bin.size.rt) * (diff(bin.range.mz) / bin.size.mz)
            bindata.BPC <- matrix(bindata_BPC.unlist, nrow = number.bins, ncol = nrow(pd), byrow = TRUE)

            colnames(bindata.BPC) <- basename(as.character(pd$name))

            # rownames
            prefix <- rep(names(bin.rt.list), each = length(bin.mz.list))
            suffix <- rep(names(bin.mz.list), times = length(bin.rt.list))

            rownames(bindata.BPC) <- paste0(prefix, sep = ".", suffix, sep = ".", "Amide")

            # sort the normalised data according to the original data (new binning function)
            bindata_align <- lineup2::align_matrix_rows(Amide_train_full, bindata.BPC)
            bindata.BPC.ordered <- bindata_align[["y"]]


            # combine C18 data with normalized Amide data
            bindata <- rbind(bindata, bindata.BPC.ordered)
          },
          TIC_RT = {
            # list of rt bins required
            print("Normalisation: Use the maximum peak of each RT-bin.")
            bin.size.rt <- multilevelgrid$RT_binsize[i]
            runtime <- 1200

            bin.range.mz <- c(100, 1500) # in Da #same for C18 and Amide
            bin.size.mz <- multilevelgrid$mz_binsize[i]

            bin.rt <- runtime / bin.size.rt
            bin.rt.list <- as.list(seq(from = 0, to = (runtime - bin.size.rt), by = bin.size.rt))
            names(bin.rt.list) <- seq(from = 0, to = (runtime - bin.size.rt), by = bin.size.rt)
            bin.rt.list <- lapply(bin.rt.list, function(rt) {
              rt <- c(rt, rt + bin.size.rt) # Hier "- 1" einfügen um den Bin nur bis 24 laufen zu lassen, damit keine Überschneidung vorliegt.
            })

            bin.mz <- diff(bin.range.mz) / bin.size.mz
            bin.mz.list <- as.list(seq(from = bin.range.mz[1], to = (bin.range.mz[2] - bin.size.mz), by = bin.size.mz))
            names(bin.mz.list) <- seq(from = bin.range.mz[1], to = (bin.range.mz[2] - bin.size.mz), by = bin.size.mz)
            bin.mz.list <- lapply(bin.mz.list, function(mz) {
              mz <- c(mz, mz + bin.size.mz)
            })
            bindata.t <- as.data.frame(t(Amide_train_full))

            list.rt.bindata <- lapply(bin.rt.list, function(bin.rt) {
              bindata.t %>% select(starts_with(as.character(paste0(bin.rt[1], "."))))
            })

            list.TIC.bindata <- lapply(list.rt.bindata, function(bindata.rt) {
              apply(bindata.rt, 1, sum, na.rm = TRUE)
            })

            list.bindata_TIC <- lapply(seq_along(list.rt.bindata), function(i) {
              sweep(list.rt.bindata[[i]], 1, list.TIC.bindata[[i]], FUN = "/") # list.rt.bindata and list.TIC.bindata have the same length, therefore seq_along(list.rt.bindata) can be used for both lists
            })

            bindata_TIC.unlist <- unlist(list.bindata_TIC)

            number.bins <- (runtime / bin.size.rt) * (diff(bin.range.mz) / bin.size.mz)
            bindata.TIC <- matrix(bindata_TIC.unlist, nrow = number.bins, ncol = nrow(pd), byrow = TRUE)

            colnames(bindata.TIC) <- basename(as.character(pd$name))

            # rownames
            prefix <- rep(names(bin.rt.list), each = length(bin.mz.list))
            suffix <- rep(names(bin.mz.list), times = length(bin.rt.list))

            rownames(bindata.TIC) <- paste0(prefix, sep = ".", suffix, sep = ".", "Amide")

            # sort the normalised data according to the original data (new binning function)
            bindata_align <- lineup2::align_matrix_rows(Amide_train_full, bindata.TIC)
            bindata.TIC.ordered <- bindata_align[["y"]]

            # define the normalized data as bindata
            bindata <- rbind(bindata, bindata.TIC.ordered)
          },
          None = {
            bindata <- Amide_train_full
          }
        )
      }


      assign("bindata_frag_large", loadRData(paste0(savepath, "objects/Amide/Training_dataset/train_frag/bindata_train_frag_large.RData")))
      
	switch(as.character(normalization),
        BPC = {
          for (j in 1:6) {
            assign(paste0("bindata_frag.iso", j), t(as.data.frame(t(bindata_frag_large)) %>% select(ends_with(paste0("IsoWind", j)))))
          }

          BPC.bindata_frag.iso1 <- apply(bindata_frag.iso1, 2, max)
          BPC.bindata_frag.iso2 <- apply(bindata_frag.iso2, 2, max)
          BPC.bindata_frag.iso3 <- apply(bindata_frag.iso3, 2, max)
          BPC.bindata_frag.iso4 <- apply(bindata_frag.iso4, 2, max)
          BPC.bindata_frag.iso5 <- apply(bindata_frag.iso5, 2, max)
          BPC.bindata_frag.iso6 <- apply(bindata_frag.iso6, 2, max)

          # for (j in isoWindNo) {
          # assign(paste0("bindata_frag_small.iso", j), sweep(t(paste0("bindata_frag_small.iso", j)), 2, paste0("BPC.bindata_frag_small.iso", j), FUN = "/"))
          # }

          bindata_frag.iso1 <- sweep(bindata_frag.iso1, 2, BPC.bindata_frag.iso1, FUN = "/")
          bindata_frag.iso2 <- sweep(bindata_frag.iso2, 2, BPC.bindata_frag.iso2, FUN = "/")
          bindata_frag.iso3 <- sweep(bindata_frag.iso3, 2, BPC.bindata_frag.iso3, FUN = "/")
          bindata_frag.iso4 <- sweep(bindata_frag.iso4, 2, BPC.bindata_frag.iso4, FUN = "/")
          bindata_frag.iso5 <- sweep(bindata_frag.iso5, 2, BPC.bindata_frag.iso5, FUN = "/")
          bindata_frag.iso6 <- sweep(bindata_frag.iso6, 2, BPC.bindata_frag.iso6, FUN = "/")

          bindata_frag.BPC <- rbind(bindata_frag.iso1, bindata_frag.iso2, bindata_frag.iso3, bindata_frag.iso4, bindata_frag.iso5, bindata_frag.iso6)
	rownames(bindata_frag.BPC) <- paste0(rownames(bindata_frag.BPC), sep = ".", "Amide")

          # assign("bindata_frag_small.BPC", loadRData(paste0(savepath, "objects/C18/Training_dataset/train_frag/bindata_train_frag_small.BPC.RData")))
          bindata <- rbind(bindata, bindata_frag.BPC)
        },
        TIC = {
          for (j in 1:6) {
            assign(paste0("bindata_frag.iso", j), t(as.data.frame(t(bindata_frag_large)) %>% select(ends_with(paste0("IsoWind", j)))))
          }

          TIC.bindata_frag.iso1 <- apply(bindata_frag.iso1, 2, sum)
          TIC.bindata_frag.iso2 <- apply(bindata_frag.iso2, 2, sum)
          TIC.bindata_frag.iso3 <- apply(bindata_frag.iso3, 2, sum)
          TIC.bindata_frag.iso4 <- apply(bindata_frag.iso4, 2, sum)
          TIC.bindata_frag.iso5 <- apply(bindata_frag.iso5, 2, sum)
          TIC.bindata_frag.iso6 <- apply(bindata_frag.iso6, 2, sum)

          # for (j in isoWindNo) {
          # assign(paste0("bindata_frag_small.iso", j), sweep(t(paste0("bindata_frag_small.iso", j)), 2, paste0("BPC.bindata_frag_small.iso", j), FUN = "/"))
          # }

          bindata_frag.iso1 <- sweep(bindata_frag.iso1, 2, TIC.bindata_frag.iso1, FUN = "/")
          bindata_frag.iso2 <- sweep(bindata_frag.iso2, 2, TIC.bindata_frag.iso2, FUN = "/")
          bindata_frag.iso3 <- sweep(bindata_frag.iso3, 2, TIC.bindata_frag.iso3, FUN = "/")
          bindata_frag.iso4 <- sweep(bindata_frag.iso4, 2, TIC.bindata_frag.iso4, FUN = "/")
          bindata_frag.iso5 <- sweep(bindata_frag.iso5, 2, TIC.bindata_frag.iso5, FUN = "/")
          bindata_frag.iso6 <- sweep(bindata_frag.iso6, 2, TIC.bindata_frag.iso6, FUN = "/")

          bindata_frag.TIC <- rbind(bindata_frag.iso1, bindata_frag.iso2, bindata_frag.iso3, bindata_frag.iso4, bindata_frag.iso5, bindata_frag.iso6)
	rownames(bindata_frag.TIC) <- paste0(rownames(bindata_frag.TIC), sep = ".", "Amide")

          # assign("bindata_frag_small.BPC", loadRData(paste0(savepath, "objects/C18/Training_dataset/train_frag/bindata_train_frag_small.BPC.RData")))
          bindata <- rbind(bindata, bindata_frag.TIC)
        },
        BPC_RT = {
          # Use BPC Normalisation per isolation window
          for (j in 1:6) {
            assign(paste0("bindata_frag.iso", j), t(as.data.frame(t(bindata_frag_large)) %>% select(ends_with(paste0("IsoWind", j)))))
          }

          BPC.bindata_frag.iso1 <- apply(bindata_frag.iso1, 2, max)
          BPC.bindata_frag.iso2 <- apply(bindata_frag.iso2, 2, max)
          BPC.bindata_frag.iso3 <- apply(bindata_frag.iso3, 2, max)
          BPC.bindata_frag.iso4 <- apply(bindata_frag.iso4, 2, max)
          BPC.bindata_frag.iso5 <- apply(bindata_frag.iso5, 2, max)
          BPC.bindata_frag.iso6 <- apply(bindata_frag.iso6, 2, max)

          # for (j in isoWindNo) {
          # assign(paste0("bindata_frag_small.iso", j), sweep(t(paste0("bindata_frag_small.iso", j)), 2, paste0("BPC.bindata_frag_small.iso", j), FUN = "/"))
          # }

          bindata_frag.iso1 <- sweep(bindata_frag.iso1, 2, BPC.bindata_frag.iso1, FUN = "/")
          bindata_frag.iso2 <- sweep(bindata_frag.iso2, 2, BPC.bindata_frag.iso2, FUN = "/")
          bindata_frag.iso3 <- sweep(bindata_frag.iso3, 2, BPC.bindata_frag.iso3, FUN = "/")
          bindata_frag.iso4 <- sweep(bindata_frag.iso4, 2, BPC.bindata_frag.iso4, FUN = "/")
          bindata_frag.iso5 <- sweep(bindata_frag.iso5, 2, BPC.bindata_frag.iso5, FUN = "/")
          bindata_frag.iso6 <- sweep(bindata_frag.iso6, 2, BPC.bindata_frag.iso6, FUN = "/")

          bindata_frag.BPC <- rbind(bindata_frag.iso1, bindata_frag.iso2, bindata_frag.iso3, bindata_frag.iso4, bindata_frag.iso5, bindata_frag.iso6)
	rownames(bindata_frag.BPC) <- paste0(rownames(bindata_frag.BPC), sep = ".", "Amide")

          # assign("bindata_frag_small.BPC", loadRData(paste0(savepath, "objects/C18/Training_dataset/train_frag/bindata_train_frag_small.BPC.RData")))
          bindata <- rbind(bindata, bindata_frag.BPC)
        },
        TIC_RT = {
          # Use TIC normalisation per isolation window
          for (j in 1:6) {
            assign(paste0("bindata_frag.iso", j), t(as.data.frame(t(bindata_frag_large)) %>% select(ends_with(paste0("IsoWind", j)))))
          }

          TIC.bindata_frag.iso1 <- apply(bindata_frag.iso1, 2, sum)
          TIC.bindata_frag.iso2 <- apply(bindata_frag.iso2, 2, sum)
          TIC.bindata_frag.iso3 <- apply(bindata_frag.iso3, 2, sum)
          TIC.bindata_frag.iso4 <- apply(bindata_frag.iso4, 2, sum)
          TIC.bindata_frag.iso5 <- apply(bindata_frag.iso5, 2, sum)
          TIC.bindata_frag.iso6 <- apply(bindata_frag.iso6, 2, sum)

          # for (j in isoWindNo) {
          # assign(paste0("bindata_frag_small.iso", j), sweep(t(paste0("bindata_frag_small.iso", j)), 2, paste0("BPC.bindata_frag_small.iso", j), FUN = "/"))
          # }

          bindata_frag.iso1 <- sweep(bindata_frag.iso1, 2, TIC.bindata_frag.iso1, FUN = "/")
          bindata_frag.iso2 <- sweep(bindata_frag.iso2, 2, TIC.bindata_frag.iso2, FUN = "/")
          bindata_frag.iso3 <- sweep(bindata_frag.iso3, 2, TIC.bindata_frag.iso3, FUN = "/")
          bindata_frag.iso4 <- sweep(bindata_frag.iso4, 2, TIC.bindata_frag.iso4, FUN = "/")
          bindata_frag.iso5 <- sweep(bindata_frag.iso5, 2, TIC.bindata_frag.iso5, FUN = "/")
          bindata_frag.iso6 <- sweep(bindata_frag.iso6, 2, TIC.bindata_frag.iso6, FUN = "/")

          bindata_frag.TIC <- rbind(bindata_frag.iso1, bindata_frag.iso2, bindata_frag.iso3, bindata_frag.iso4, bindata_frag.iso5, bindata_frag.iso6)
	rownames(bindata_frag.TIC) <- paste0(rownames(bindata_frag.TIC), sep = ".", "Amide")

          # assign("bindata_frag_small.BPC", loadRData(paste0(savepath, "objects/C18/Training_dataset/train_frag/bindata_train_frag_small.BPC.RData")))
          bindata <- rbind(bindata, bindata_frag.TIC)
        },
        None = {
	rownames(bindata_frag_large) <- paste0(rownames(bindata_frag_large), sep = ".", "Amide")
          bindata <- rbind(bindata, bindata_frag_large)
        }
      )

      print("Data fusion: C18 data + MS level 1 Amide data using same binsizes as for C18 data + MS level 2 Amide data using large binsizes")
  
    },
    yes_full_frag_small = {
            for (i in runnumber) {
        # nr.bindata <- multilevelgrid$nr.bindata[i]

        # load data according to multilevelgrid (full scan training data)
        assign("Amide_train_full", loadRData(paste0(savepath, "objects/Amide/Training_dataset/train_full/Amide_train_full_", multilevelgrid$nr.bindata[i], ".RData")))
        rownames(Amide_train_full) <- paste0(rownames(Amide_train_full), sep = ".", "Amide")

        normalization <- multilevelgrid$normalization[i]

        switch(as.character(normalization),
          BPC = {
            BPC.bindata <- apply(Amide_train_full, 2, max)
            Amide_train_full <- sweep(Amide_train_full, 2, BPC.bindata, FUN = "/")
            print("Normalisation Amide data: Use the maximum peak of the entire spectrum.")


            # combine C18 and Amide data
            bindata <- rbind(bindata, Amide_train_full)
          },
          TIC = {
            TIC.bindata <- apply(Amide_train_full, 2, sum)
            Amide_train_full <- sweep(Amide_train_full, 2, TIC.bindata, FUN = "/")
            print("Normalisation: Use the sum of all peaks in the entire spectrum.")


            # combine C18 and Amide data
            bindata <- rbind(bindata, Amide_train_full)
          },
          BPC_RT = {
            # list of rt bins required
            print("Normalisation: Use the maximum peak of each RT-bin.")
            bin.size.rt <- multilevelgrid$RT_binsize[i]
            runtime <- 1200

            bin.range.mz <- c(100, 1500) # in Da #same for C18 and Amide
            bin.size.mz <- multilevelgrid$mz_binsize[i]

            bin.rt <- runtime / bin.size.rt
            bin.rt.list <- as.list(seq(from = 0, to = (runtime - bin.size.rt), by = bin.size.rt))
            names(bin.rt.list) <- seq(from = 0, to = (runtime - bin.size.rt), by = bin.size.rt)
            bin.rt.list <- lapply(bin.rt.list, function(rt) {
              rt <- c(rt, rt + bin.size.rt) # Hier "- 1" einfügen um den Bin nur bis 24 laufen zu lassen, damit keine Überschneidung vorliegt.
            })

            bin.mz <- diff(bin.range.mz) / bin.size.mz
            bin.mz.list <- as.list(seq(from = bin.range.mz[1], to = (bin.range.mz[2] - bin.size.mz), by = bin.size.mz))
            names(bin.mz.list) <- seq(from = bin.range.mz[1], to = (bin.range.mz[2] - bin.size.mz), by = bin.size.mz)
            bin.mz.list <- lapply(bin.mz.list, function(mz) {
              mz <- c(mz, mz + bin.size.mz)
            })
            bindata.t <- as.data.frame(t(Amide_train_full))

            list.rt.bindata <- lapply(bin.rt.list, function(bin.rt) {
              bindata.t %>% select(starts_with(as.character(paste0(bin.rt[1], "."))))
            })

            list.BPC.bindata <- lapply(list.rt.bindata, function(bindata.rt) {
              apply(bindata.rt, 1, max, na.rm = TRUE)
            })

            list.bindata_BPC <- lapply(seq_along(list.rt.bindata), function(i) {
              sweep(list.rt.bindata[[i]], 1, list.BPC.bindata[[i]], FUN = "/") # list.rt.bindata and list.TIC.bindata have the same length, therefore seq_along(list.rt.bindata) can be used for both lists
            })

            bindata_BPC.unlist <- unlist(list.bindata_BPC)

            number.bins <- (runtime / bin.size.rt) * (diff(bin.range.mz) / bin.size.mz)
            bindata.BPC <- matrix(bindata_BPC.unlist, nrow = number.bins, ncol = nrow(pd), byrow = TRUE)

            colnames(bindata.BPC) <- basename(as.character(pd$name))

            # rownames
            prefix <- rep(names(bin.rt.list), each = length(bin.mz.list))
            suffix <- rep(names(bin.mz.list), times = length(bin.rt.list))

            rownames(bindata.BPC) <- paste0(prefix, sep = ".", suffix, sep = ".", "Amide")

            # sort the normalised data according to the original data (new binning function)
            bindata_align <- lineup2::align_matrix_rows(Amide_train_full, bindata.BPC)
            bindata.BPC.ordered <- bindata_align[["y"]]


            # combine C18 data with normalized Amide data
            bindata <- rbind(bindata, bindata.BPC.ordered)
          },
          TIC_RT = {
            # list of rt bins required
            print("Normalisation: Use the maximum peak of each RT-bin.")
            bin.size.rt <- multilevelgrid$RT_binsize[i]
            runtime <- 1200

            bin.range.mz <- c(100, 1500) # in Da #same for C18 and Amide
            bin.size.mz <- multilevelgrid$mz_binsize[i]

            bin.rt <- runtime / bin.size.rt
            bin.rt.list <- as.list(seq(from = 0, to = (runtime - bin.size.rt), by = bin.size.rt))
            names(bin.rt.list) <- seq(from = 0, to = (runtime - bin.size.rt), by = bin.size.rt)
            bin.rt.list <- lapply(bin.rt.list, function(rt) {
              rt <- c(rt, rt + bin.size.rt) # Hier "- 1" einfügen um den Bin nur bis 24 laufen zu lassen, damit keine Überschneidung vorliegt.
            })

            bin.mz <- diff(bin.range.mz) / bin.size.mz
            bin.mz.list <- as.list(seq(from = bin.range.mz[1], to = (bin.range.mz[2] - bin.size.mz), by = bin.size.mz))
            names(bin.mz.list) <- seq(from = bin.range.mz[1], to = (bin.range.mz[2] - bin.size.mz), by = bin.size.mz)
            bin.mz.list <- lapply(bin.mz.list, function(mz) {
              mz <- c(mz, mz + bin.size.mz)
            })
            bindata.t <- as.data.frame(t(Amide_train_full))

            list.rt.bindata <- lapply(bin.rt.list, function(bin.rt) {
              bindata.t %>% select(starts_with(as.character(paste0(bin.rt[1], "."))))
            })

            list.TIC.bindata <- lapply(list.rt.bindata, function(bindata.rt) {
              apply(bindata.rt, 1, sum, na.rm = TRUE)
            })

            list.bindata_TIC <- lapply(seq_along(list.rt.bindata), function(i) {
              sweep(list.rt.bindata[[i]], 1, list.TIC.bindata[[i]], FUN = "/") # list.rt.bindata and list.TIC.bindata have the same length, therefore seq_along(list.rt.bindata) can be used for both lists
            })

            bindata_TIC.unlist <- unlist(list.bindata_TIC)

            number.bins <- (runtime / bin.size.rt) * (diff(bin.range.mz) / bin.size.mz)
            bindata.TIC <- matrix(bindata_TIC.unlist, nrow = number.bins, ncol = nrow(pd), byrow = TRUE)

            colnames(bindata.TIC) <- basename(as.character(pd$name))

            # rownames
            prefix <- rep(names(bin.rt.list), each = length(bin.mz.list))
            suffix <- rep(names(bin.mz.list), times = length(bin.rt.list))

            rownames(bindata.TIC) <- paste0(prefix, sep = ".", suffix, sep = ".", "Amide")

            # sort the normalised data according to the original data (new binning function)
            bindata_align <- lineup2::align_matrix_rows(Amide_train_full, bindata.TIC)
            bindata.TIC.ordered <- bindata_align[["y"]]

            # define the normalized data as bindata
            bindata <- rbind(bindata, bindata.TIC.ordered)
          },
          None = {
            bindata <- Amide_train_full
          }
        )
      }


      assign("bindata_frag_small", loadRData(paste0(savepath, "objects/Amide/Training_dataset/train_frag/bindata_train_frag_small.RData")))
      
	switch(as.character(normalization),
        BPC = {
          for (j in 1:6) {
            assign(paste0("bindata_frag.iso", j), t(as.data.frame(t(bindata_frag_small)) %>% select(ends_with(paste0("IsoWind", j)))))
          }

          BPC.bindata_frag.iso1 <- apply(bindata_frag.iso1, 2, max)
          BPC.bindata_frag.iso2 <- apply(bindata_frag.iso2, 2, max)
          BPC.bindata_frag.iso3 <- apply(bindata_frag.iso3, 2, max)
          BPC.bindata_frag.iso4 <- apply(bindata_frag.iso4, 2, max)
          BPC.bindata_frag.iso5 <- apply(bindata_frag.iso5, 2, max)
          BPC.bindata_frag.iso6 <- apply(bindata_frag.iso6, 2, max)

          # for (j in isoWindNo) {
          # assign(paste0("bindata_frag_small.iso", j), sweep(t(paste0("bindata_frag_small.iso", j)), 2, paste0("BPC.bindata_frag_small.iso", j), FUN = "/"))
          # }

          bindata_frag.iso1 <- sweep(bindata_frag.iso1, 2, BPC.bindata_frag.iso1, FUN = "/")
          bindata_frag.iso2 <- sweep(bindata_frag.iso2, 2, BPC.bindata_frag.iso2, FUN = "/")
          bindata_frag.iso3 <- sweep(bindata_frag.iso3, 2, BPC.bindata_frag.iso3, FUN = "/")
          bindata_frag.iso4 <- sweep(bindata_frag.iso4, 2, BPC.bindata_frag.iso4, FUN = "/")
          bindata_frag.iso5 <- sweep(bindata_frag.iso5, 2, BPC.bindata_frag.iso5, FUN = "/")
          bindata_frag.iso6 <- sweep(bindata_frag.iso6, 2, BPC.bindata_frag.iso6, FUN = "/")

          bindata_frag.BPC <- rbind(bindata_frag.iso1, bindata_frag.iso2, bindata_frag.iso3, bindata_frag.iso4, bindata_frag.iso5, bindata_frag.iso6)
	rownames(bindata_frag.BPC) <- paste0(rownames(bindata_frag.BPC), sep = ".", "Amide")

          # assign("bindata_frag_small.BPC", loadRData(paste0(savepath, "objects/C18/Training_dataset/train_frag/bindata_train_frag_small.BPC.RData")))
          bindata <- rbind(bindata, bindata_frag.BPC)
        },
        TIC = {
          for (j in 1:6) {
            assign(paste0("bindata_frag.iso", j), t(as.data.frame(t(bindata_frag_small)) %>% select(ends_with(paste0("IsoWind", j)))))
          }

          TIC.bindata_frag.iso1 <- apply(bindata_frag.iso1, 2, sum)
          TIC.bindata_frag.iso2 <- apply(bindata_frag.iso2, 2, sum)
          TIC.bindata_frag.iso3 <- apply(bindata_frag.iso3, 2, sum)
          TIC.bindata_frag.iso4 <- apply(bindata_frag.iso4, 2, sum)
          TIC.bindata_frag.iso5 <- apply(bindata_frag.iso5, 2, sum)
          TIC.bindata_frag.iso6 <- apply(bindata_frag.iso6, 2, sum)

          # for (j in isoWindNo) {
          # assign(paste0("bindata_frag_small.iso", j), sweep(t(paste0("bindata_frag_small.iso", j)), 2, paste0("BPC.bindata_frag_small.iso", j), FUN = "/"))
          # }

          bindata_frag.iso1 <- sweep(bindata_frag.iso1, 2, TIC.bindata_frag.iso1, FUN = "/")
          bindata_frag.iso2 <- sweep(bindata_frag.iso2, 2, TIC.bindata_frag.iso2, FUN = "/")
          bindata_frag.iso3 <- sweep(bindata_frag.iso3, 2, TIC.bindata_frag.iso3, FUN = "/")
          bindata_frag.iso4 <- sweep(bindata_frag.iso4, 2, TIC.bindata_frag.iso4, FUN = "/")
          bindata_frag.iso5 <- sweep(bindata_frag.iso5, 2, TIC.bindata_frag.iso5, FUN = "/")
          bindata_frag.iso6 <- sweep(bindata_frag.iso6, 2, TIC.bindata_frag.iso6, FUN = "/")

          bindata_frag.TIC <- rbind(bindata_frag.iso1, bindata_frag.iso2, bindata_frag.iso3, bindata_frag.iso4, bindata_frag.iso5, bindata_frag.iso6)
	rownames(bindata_frag.TIC) <- paste0(rownames(bindata_frag.TIC), sep = ".", "Amide")

          # assign("bindata_frag_small.BPC", loadRData(paste0(savepath, "objects/C18/Training_dataset/train_frag/bindata_train_frag_small.BPC.RData")))
          bindata <- rbind(bindata, bindata_frag.TIC)
        },
        BPC_RT = {
          # Use BPC Normalisation per isolation window
          for (j in 1:6) {
            assign(paste0("bindata_frag.iso", j), t(as.data.frame(t(bindata_frag_small)) %>% select(ends_with(paste0("IsoWind", j)))))
          }

          BPC.bindata_frag.iso1 <- apply(bindata_frag.iso1, 2, max)
          BPC.bindata_frag.iso2 <- apply(bindata_frag.iso2, 2, max)
          BPC.bindata_frag.iso3 <- apply(bindata_frag.iso3, 2, max)
          BPC.bindata_frag.iso4 <- apply(bindata_frag.iso4, 2, max)
          BPC.bindata_frag.iso5 <- apply(bindata_frag.iso5, 2, max)
          BPC.bindata_frag.iso6 <- apply(bindata_frag.iso6, 2, max)

          # for (j in isoWindNo) {
          # assign(paste0("bindata_frag_small.iso", j), sweep(t(paste0("bindata_frag_small.iso", j)), 2, paste0("BPC.bindata_frag_small.iso", j), FUN = "/"))
          # }

          bindata_frag.iso1 <- sweep(bindata_frag.iso1, 2, BPC.bindata_frag.iso1, FUN = "/")
          bindata_frag.iso2 <- sweep(bindata_frag.iso2, 2, BPC.bindata_frag.iso2, FUN = "/")
          bindata_frag.iso3 <- sweep(bindata_frag.iso3, 2, BPC.bindata_frag.iso3, FUN = "/")
          bindata_frag.iso4 <- sweep(bindata_frag.iso4, 2, BPC.bindata_frag.iso4, FUN = "/")
          bindata_frag.iso5 <- sweep(bindata_frag.iso5, 2, BPC.bindata_frag.iso5, FUN = "/")
          bindata_frag.iso6 <- sweep(bindata_frag.iso6, 2, BPC.bindata_frag.iso6, FUN = "/")

          bindata_frag.BPC <- rbind(bindata_frag.iso1, bindata_frag.iso2, bindata_frag.iso3, bindata_frag.iso4, bindata_frag.iso5, bindata_frag.iso6)
	rownames(bindata_frag.BPC) <- paste0(rownames(bindata_frag.BPC), sep = ".", "Amide")

          # assign("bindata_frag_small.BPC", loadRData(paste0(savepath, "objects/C18/Training_dataset/train_frag/bindata_train_frag_small.BPC.RData")))
          bindata <- rbind(bindata, bindata_frag.BPC)
        },
        TIC_RT = {
          # Use TIC normalisation per isolation window
          for (j in 1:6) {
            assign(paste0("bindata_frag.iso", j), t(as.data.frame(t(bindata_frag_small)) %>% select(ends_with(paste0("IsoWind", j)))))
          }

          TIC.bindata_frag.iso1 <- apply(bindata_frag.iso1, 2, sum)
          TIC.bindata_frag.iso2 <- apply(bindata_frag.iso2, 2, sum)
          TIC.bindata_frag.iso3 <- apply(bindata_frag.iso3, 2, sum)
          TIC.bindata_frag.iso4 <- apply(bindata_frag.iso4, 2, sum)
          TIC.bindata_frag.iso5 <- apply(bindata_frag.iso5, 2, sum)
          TIC.bindata_frag.iso6 <- apply(bindata_frag.iso6, 2, sum)

          # for (j in isoWindNo) {
          # assign(paste0("bindata_frag_small.iso", j), sweep(t(paste0("bindata_frag_small.iso", j)), 2, paste0("BPC.bindata_frag_small.iso", j), FUN = "/"))
          # }

          bindata_frag.iso1 <- sweep(bindata_frag.iso1, 2, TIC.bindata_frag.iso1, FUN = "/")
          bindata_frag.iso2 <- sweep(bindata_frag.iso2, 2, TIC.bindata_frag.iso2, FUN = "/")
          bindata_frag.iso3 <- sweep(bindata_frag.iso3, 2, TIC.bindata_frag.iso3, FUN = "/")
          bindata_frag.iso4 <- sweep(bindata_frag.iso4, 2, TIC.bindata_frag.iso4, FUN = "/")
          bindata_frag.iso5 <- sweep(bindata_frag.iso5, 2, TIC.bindata_frag.iso5, FUN = "/")
          bindata_frag.iso6 <- sweep(bindata_frag.iso6, 2, TIC.bindata_frag.iso6, FUN = "/")

          bindata_frag.TIC <- rbind(bindata_frag.iso1, bindata_frag.iso2, bindata_frag.iso3, bindata_frag.iso4, bindata_frag.iso5, bindata_frag.iso6)
	rownames(bindata_frag.TIC) <- paste0(rownames(bindata_frag.TIC), sep = ".", "Amide")

          # assign("bindata_frag_small.BPC", loadRData(paste0(savepath, "objects/C18/Training_dataset/train_frag/bindata_train_frag_small.BPC.RData")))
          bindata <- rbind(bindata, bindata_frag.TIC)
        },
        None = {
	rownames(bindata_frag_small) <- paste0(rownames(bindata_frag_small), sep = ".", "Amide")
          bindata <- rbind(bindata, bindata_frag_small)
        }
      )

      print("Data fusion: C18 data + MS level 1 Amide data using same binsizes as for C18 data + MS level 2 Amide data using small binsizes")
  
   
    },
    no = {
      print("No data fusion: Use only C18 data")
    }
  )


  save(bindata, file = paste0(savepath, "objects/C18/DOE_bindata/bindata_run", i, ".RData"))
}
